# Supplementary material for: Self-Reported Health Outcomes in Metabolic Health YouTube Comments: Cross-Sectional Study and Rule-Based Natural Language Processing Framework Development and Validation
Source: J Med Internet Res. 2026 May 26;28:e94855. doi: 10.2196/94855 (PMC13250492; doi:10.2196/94855)
Supplement: Multimedia Appendix 2 [file jmir_v28i1e94855_app2.xlsx]

## Sheet: Video Details
Multimedia Appendix 5: Video Details for Sampled YouTube Content
Ribeiro R, Zutshi A. Self-Reported Health Outcomes in Metabolic Health YouTube Communities (JMIR, 2026)
Total: 110 videos across 11 channels | Comments retrieved per video capped at 2,000 (YouTube Data API v3 relevance ordering)
Channel	Video Title	YouTube URL	Published	Duration	Comments Retrieved	#
Anthony Chaffee MD	Quick and easy Carnivore meal prep for the week!	https://www.youtube.com/watch?v=A92ZAEzSnbc	2021-12-08	1:00	2000	1
Anthony Chaffee MD	Carnivore For Beginners: How To Start A Carnivore Diet with Tips, Tricks, and Common Pitfalls	https://www.youtube.com/watch?v=V8ns1j28vhc	2022-05-07	17:49	2000	2
Anthony Chaffee MD	🔴Top Cancer Expert: This Is The WORST Food To Feed Cancer!	https://www.youtube.com/watch?v=1ebPZP9hBPA	2022-07-22	1:39:21	2000	3
Anthony Chaffee MD	🔴Rancher and Carnivore for OVER 65 Years! (You Won't Believe Her Age!) | Rancher Maggie	https://www.youtube.com/watch?v=mnWdsEzx8F0	2023-03-29	1:39:25	2000	4
Anthony Chaffee MD	🔴The Great Plant Based Con! | Jayne Buxton | Plant Free MD Ep 146	https://www.youtube.com/watch?v=VBOqV81thkY	2023-07-31	1:07:41	2000	5
Anthony Chaffee MD	No. 1 Dementia Treatment | Hal Cranmer	https://www.youtube.com/watch?v=8owAcO8lIwY	2023-11-06	1:15:18	2000	6
Anthony Chaffee MD	Vegetables Are NOT Healthy!	https://www.youtube.com/watch?v=dNNTUF10YbY	2024-04-18	1:01	2000	7
Anthony Chaffee MD	Think Twice Before Eating Vegetables!	https://www.youtube.com/watch?v=uJHSjsJ-73I	2024-04-25	0:59	2000	8
Anthony Chaffee MD	Why Red Meat & Cholesterol Is "Unhealthy" ...	https://www.youtube.com/watch?v=rJDyh5ZK6Z8	2024-06-25	0:39	2000	9
Anthony Chaffee MD	Give Me 8 Minutes. I'll Save You 25 Years Of Carnivore Mistakes.	https://www.youtube.com/watch?v=EaafaBQGYUc	2025-11-22	8:02	2000	10
Ben Bikman	40: How to Measure and Fix Insulin Resistance with Dr. Ben Bikman	https://www.youtube.com/watch?v=uJU2PTcTcWM	2024-02-12	45:19	2000	11
Ben Bikman	43: Why Anti-Diabetic Drugs Usually Make Things Worse with Dr. Ben Bikman	https://www.youtube.com/watch?v=-maVQbdy6O8	2024-02-22	55:32	294	12
Ben Bikman	48: Strategies for Fat Burning with Dr. Ben Bikman	https://www.youtube.com/watch?v=SUfOrnzVVw0	2024-03-27	33:38	1983	13
Ben Bikman	52: Lipedema with Dr. Ben Bikman	https://www.youtube.com/watch?v=ljjMJxUUMJs	2024-04-24	41:57	310	14
Ben Bikman	54: Saturated Fat with Dr. Ben Bikman	https://www.youtube.com/watch?v=ifmeiWoVRo0	2024-05-07	28:55	363	15
Ben Bikman	55: Uric Acid with Dr. Ben Bikman	https://www.youtube.com/watch?v=Eh6pg3jBPEk	2024-05-15	33:57	2000	16
Ben Bikman	57: Exogenous Ketones with Dr. Ben Bikman	https://www.youtube.com/watch?v=I6D_0QB3lh8	2024-05-23	30:20	346	17
Ben Bikman	63: The Randle Cycle - How Your Body Chooses Between Glucose and Fat with Dr. Ben Bikman	https://www.youtube.com/watch?v=OlsjnLMANDQ	2024-07-23	36:39	2000	18
Ben Bikman	79: Nicotine and Insulin Resistance: Understanding the Connection with Dr. Ben Bikman	https://www.youtube.com/watch?v=U-xuImIL0Mo	2024-11-20	27:47	328	19
Ben Bikman	92: Natural Ways to Boost GLP-1 with Dr. Ben Bikman	https://www.youtube.com/watch?v=vdqHQMrJBlw	2025-02-28	25:05	319	20
Dr. Boz	Autophagy Fasting: The Mystery Explained by Dr. Boz	https://www.youtube.com/watch?v=rDzIbkyr5QQ	2018-08-30	12:54	2000	21
Dr. Boz	What I Eat In A Day On Keto! #shorts	https://www.youtube.com/watch?v=VD8c-6p1N8A	2022-06-11	1:00	2000	22
Dr. Boz	Why I tell my patients to eat butter	https://www.youtube.com/watch?v=3GITMm_Tu8E	2023-05-07	0:47	1700	23
Dr. Boz	Boost Metabolism By Doing The Sardine Challenge	https://www.youtube.com/watch?v=gExyLPowQdo	2023-07-02	1:00	2000	24
Dr. Boz	Ozempic should NOT be allowed for weight loss	https://www.youtube.com/watch?v=ygdxz057KM0	2023-07-09	0:44	2000	25
Dr. Boz	The biggest crime in the history of medicine	https://www.youtube.com/watch?v=v3N-uFfvU5s	2024-02-20	54:56	2000	26
Dr. Boz	Paper retracted. Was I duped?	https://www.youtube.com/watch?v=p3F38nsP5Rw	2024-02-26	14:39	2000	27
Dr. Boz	Fruit is evil	https://www.youtube.com/watch?v=vWtiSk77ez0	2024-06-02	0:59	2000	28
Dr. Boz	Spot insulin resistance from across the room	https://www.youtube.com/watch?v=js3BYgA9OyA	2024-11-03	0:50	2000	29
Dr. Boz	You were lied to about fruit!	https://www.youtube.com/watch?v=KZ3iMHtzNmY	2025-03-23	0:56	2000	30
Dr. Robert Cywes M.D.	Ep:49 Why Keto and Carnivore Diets fail 98% of the Time - by Dr. Rob Cywes the #CarbAddictionDoc	https://www.youtube.com/watch?v=9DLWzpWogsU	2020-04-22	13:51	2000	31
Dr. Robert Cywes M.D.	Ep:72 COFFEE IS "KILLER" - by Robert Cywes	https://www.youtube.com/watch?v=THE5fVTvscM	2020-07-12	7:14	2000	32
Dr. Robert Cywes M.D.	Ep:74 BEING IN KETOSIS IS USELESS! It's all about fat adaptation. - by Robert Cywes	https://www.youtube.com/watch?v=c_g-2kri9xQ	2020-07-16	13:38	2000	33
Dr. Robert Cywes M.D.	Ep:87 THE TRUTH ABOUT OXALATES! Function, dysfunction, damage. - by Robert Cywes	https://www.youtube.com/watch?v=gog3lx4jsLE	2020-08-27	11:05	2000	34
Dr. Robert Cywes M.D.	Ep:118 10 MASSIVE MYTHS AND MISTAKES THAT DESTROY FASTING AND KETO DIETS! - by Robert Cywes	https://www.youtube.com/watch?v=FTNnIV2ovLo	2020-12-17	19:59	2000	35
Dr. Robert Cywes M.D.	Ep:188 THE TRUTH ABOUT HIGH BLOOD PRESSURE AND SALT - by Robert Cywes	https://www.youtube.com/watch?v=6z95pV1FJVU	2021-09-23	20:16	2000	36
Dr. Robert Cywes M.D.	Ep:264 PROOF THAT PLANTS AND VEGANISM IS NOT A HUMAN DIET - by Robert Cywes	https://www.youtube.com/watch?v=6vwdQx-b_bg	2022-10-25	22:08	2000	37
Dr. Robert Cywes M.D.	You DON'T NEED To Eat BREAKFAST! Here's Why...	https://www.youtube.com/watch?v=ZU2MV9OqNDI	2024-08-17	0:37	2000	38
Dr. Robert Cywes M.D.	Fatty Liver Remission Within Days	https://www.youtube.com/watch?v=3FxVN90mDcc	2024-10-14	0:19	2000	39
Dr. Robert Cywes M.D.	WHY HUMANS ARE NOT CARNIVORES 🥩🥩	https://www.youtube.com/watch?v=mV8OYzmtRsk	2025-06-05	24:54	2000	40
Eric Berg DC	The REAL Reason Why Apple Cider Vinegar Helps with WEIGHT LOSS - Dr. Berg	https://www.youtube.com/watch?v=XeHl5Y7m1xM	2015-10-22	12:39	2000	41
Eric Berg DC	Dr.Berg Exposes Dr.OZ Show	https://www.youtube.com/watch?v=z1cOvH1_vKc	2015-12-15	12:04	2000	42
Eric Berg DC	Say Goodbye to Unhealthy Bread – Dr. Berg's Healthiest Bread in the World	https://www.youtube.com/watch?v=zsl5ENgZnr0	2016-12-12	10:33	2000	43
Eric Berg DC	How to Intermittent Fast for Quick Weight Loss – Dr. Berg Reveals All	https://www.youtube.com/watch?v=lwCRjwDs1Ek	2017-05-16	7:39	2000	44
Eric Berg DC	What Happens If You Stop Eating Sugar for 14 Days – Dr. Berg On Quitting Sugar Cravings	https://www.youtube.com/watch?v=mRj1RKh4xyY	2018-12-31	6:27	2000	45
Eric Berg DC	The Truth About Fasting: What Really Happens to Your Body?	https://www.youtube.com/watch?v=vhmtoAYVRSo	2019-12-09	11:21	2000	46
Eric Berg DC	What Happens to Your Body When You Quit Sugar for 14 Days	https://www.youtube.com/watch?v=cPyFIvCvh8U	2022-10-16	15:23	2000	47
Eric Berg DC	Dr. Berg Gets Censored (Silenced)	https://www.youtube.com/watch?v=ETonDtzkETw	2023-09-13	12:52	2000	48
Eric Berg DC	Eating Eggs Increases the Risk of Dying from Heart Disease	https://www.youtube.com/watch?v=8H7ZGIDmuIw	2024-01-28	9:38	2000	49
Eric Berg DC	Reset Your Body in 5 Days (With Zero Food)	https://www.youtube.com/watch?v=O1zKV3eqevc	2025-08-14	15:49	2000	50
Eric Westman	WHY DOCTORS ARE AGAINST THE CARNIVORE DIET - Dr. Westman Reacts	https://www.youtube.com/watch?v=wyNEPkiNpUA	2023-07-26	25:20	2000	51
Eric Westman	DOCTOR SAYS CARNIVORE INFLUENCERS SHOULD BE PUT IN JAIL? - Dr Westman Reacts	https://www.youtube.com/watch?v=7Kc_Ciy6Ntg	2023-09-13	28:37	2000	52
Eric Westman	ERIC BERG IS SILENCED! WHAT DOES THIS MEAN? - Dr. Westman Reacts	https://www.youtube.com/watch?v=_4eOpZOLTDo	2023-09-22	26:09	2000	53
Eric Westman	THE CARNIVORE DIET DOES WHAT TO YOUR BLOOD? - Dr. Westman Reacts	https://www.youtube.com/watch?v=HgnvymrGfjQ	2023-09-27	41:46	2000	54
Eric Westman	WHY IS DR. GUNDRY AGAINST CARNIVORE? - Dr. Westman Reacts	https://www.youtube.com/watch?v=z41SqiWKsfE	2023-10-04	33:20	2000	55
Eric Westman	CARNIVORE WILL DESTROY YOUR COLON? - Dr. Westman Reacts	https://www.youtube.com/watch?v=w0aUlmwoBK0	2023-11-22	19:26	2000	56
Eric Westman	"Big Pharma Is Fooling You and You Don't Even Know It!" UNCUT - Doctor Reacts	https://www.youtube.com/watch?v=SyLVrHWZTEc	2024-02-21	1:09:37	2000	57
Eric Westman	Is this EX-CARNIVORE DOCTOR right? Should we quit carnivore? (FULL BREAKDOWN) - Doctor Reacts	https://www.youtube.com/watch?v=aszfLn7VPRk	2024-06-26	1:00:48	2000	58
Eric Westman	Has This Famous Carnivore Influencer Been Lying? - Doctor Reacts	https://www.youtube.com/watch?v=_dQRK-q8u98	2024-07-24	20:25	2000	59
Eric Westman	EVERYONE Has Quit Carnivore! Doctor Explains	https://www.youtube.com/watch?v=4apUOuJO90A	2024-10-25	31:23	2000	60
Jason Fung	How to Reverse Type 2 Diabetes Naturally | Jason Fung	https://www.youtube.com/watch?v=mAwgdX5VxGc	2013-12-11	35:19	2000	61
Jason Fung	Beginners Guide to Intermittent Fasting | Jason Fung	https://www.youtube.com/watch?v=jqZsS03dlPk	2020-11-29	9:38	2000	62
Jason Fung	Intermittent Fasting Tips (My Top 3 Tips 2021) | Jason Fung	https://www.youtube.com/watch?v=W96LOxnlwTw	2020-12-27	17:21	2000	63
Jason Fung	What Really Breaks A Fast? (Fasting Basics 2) | Jason Fung	https://www.youtube.com/watch?v=7aRLsCpxy3o	2021-01-24	12:01	2000	64
Jason Fung	What is the Best Fast Length? (Fasting Basics 3) | Jason Fung	https://www.youtube.com/watch?v=1ZH_2cKbqzM	2021-01-31	12:03	2000	65
Jason Fung	How to Lose Weight Automatically (3 Key Strategies) | Jason Fung	https://www.youtube.com/watch?v=A33eMFcud04	2021-03-21	13:52	2000	66
Jason Fung	How to Reverse Fatty Liver Disease Naturally | Jason Fung	https://www.youtube.com/watch?v=_oBkdmsRu0Y	2021-04-04	10:04	2000	67
Jason Fung	5 Stages of Intermittent Fasting | Jason Fung	https://www.youtube.com/watch?v=T7o_hF1XB84	2021-05-09	14:28	2000	68
Jason Fung	Fasting and Blood Glucose | Jason Fung	https://www.youtube.com/watch?v=9Lfd6gi_2kM	2021-09-26	11:16	2000	69
Jason Fung	The Biggest Fasting Mistake | Jason Fung	https://www.youtube.com/watch?v=r6vkEIeBj_E	2021-10-17	11:55	2000	70
KenDBerryMD	The BBB&E Challenge (Extreme Weight Loss Hack) - Fight Inflammation	https://www.youtube.com/watch?v=iTYYMYiMG1U	2019-05-30	10:13	2000	71
KenDBerryMD	What SKIN TAGS Really Mean (What Causes Skin Tags?)	https://www.youtube.com/watch?v=8AqlZK2TxZA	2019-12-10	5:31	2000	72
KenDBerryMD	WHAT WILL HAPPEN if You Eat Oatmeal Every Day? (Shock Answer)	https://www.youtube.com/watch?v=bzXqoY7SKcw	2020-06-01	6:24	2000	73
KenDBerryMD	CARNIVORE Diet Mistakes (15 Carnivore Diet Tips) 2024	https://www.youtube.com/watch?v=xE383evpvXM	2020-07-01	20:50	2000	74
KenDBerryMD	CARNIVORE Diet (Beginner's Guide) All You Need to Get Started - 2024	https://www.youtube.com/watch?v=e56gVwMFVPw	2020-11-29	22:24	2000	75
KenDBerryMD	What’s So Bad about BACON? (Truth about Bacon Safety) 2024	https://www.youtube.com/watch?v=WcQX9MtQG4Q	2021-08-29	7:57	2000	76
KenDBerryMD	Woman Eats Only MEAT for 13 Years : This Happens (Kelly Hogan Carnivore Diet)	https://www.youtube.com/watch?v=CZ-qwRGNgjo	2022-06-16	1:19:02	2000	77
KenDBerryMD	Heart Surgeon's Opinion of KETO Diet | Philip Ovadia, MD	https://www.youtube.com/watch?v=TlYTnYnVN0c	2022-06-21	57:01	2000	78
KenDBerryMD	What I order at @McDonalds #CarnivoreDiet #mcdonaldsdrivethru	https://www.youtube.com/watch?v=C0UBBHM2c_M	2023-02-16	0:54	2000	79
KenDBerryMD	The REAL Reason to Drink Lemon Water Every Day (Not what you think...)	https://www.youtube.com/watch?v=LnAyVlIiQVg	2023-11-08	11:46	2000	80
Mark Hyman	6 Reasons to QUIT Dairy Now (Cancer, Allergies, & Digestion)	https://www.youtube.com/watch?v=0O-ehIkwGME	2010-01-13	9:37	2000	81
Mark Hyman	Can't Eat Gluten Anymore? Here's The Shocking Truth	https://www.youtube.com/watch?v=5FpdqsBntNM	2019-07-19	10:00	2000	82
Mark Hyman	A Neurologist's Warning: The Hidden Infection Behind Alzheimer's & ALS	https://www.youtube.com/watch?v=ETKZS5e33VA	2019-09-04	56:35	2000	83
Mark Hyman	This Doctor Rejected Everything She Learned in Medical School	https://www.youtube.com/watch?v=_VZrY2vSbws	2019-10-02	1:15:06	2000	84
Mark Hyman	The Harmful Effects Of Glyphosate, The Most Common Agrochemical	https://www.youtube.com/watch?v=-dwWQZkJ5r8	2020-07-29	1:04:15	2000	85
Mark Hyman	Is Histamine Intolerance The Cause Of Your Mysterious Symptoms?	https://www.youtube.com/watch?v=aVLXP1z5jTk	2021-02-01	41:37	2000	86
Mark Hyman	These 6 Foods Are Slowly Poisoning You (And You Don't Know It)	https://www.youtube.com/watch?v=kl0tncoKuFY	2022-03-14	57:06	2000	87
Mark Hyman	The 3 TOP Symptoms Of Long Covid & What You Need To Know To Protect Yourself | Dr. Leo Galland	https://www.youtube.com/watch?v=LGX8vYyOm70	2023-04-12	1:19:54	2000	88
Mark Hyman	The SHOCKING Truth About Ozempic Side Effects (And How To Avoid Them)	https://www.youtube.com/watch?v=zcBrvJzPiWU	2024-04-17	1:55:48	2000	89
Mark Hyman	The Dark Side of The Food Industry: How The Standard Diet Is Making Us Sick & Fat | Jason Karp	https://www.youtube.com/watch?v=fMHE1_Z1ez4	2024-04-24	59:56	2000	90
Nick Norwitz	Oreos are the Most Potent Drug for LDL Cholesterol	https://www.youtube.com/watch?v=L1mMnnyJrgk	2024-01-22	7:59	2000	91
Nick Norwitz	NEW Anti-Aging Science: Crazy Immortal Multi-Millionaire Bryan Johnson Was Right!?	https://www.youtube.com/watch?v=lTMjmHKc2Ys	2024-05-11	15:21	2000	92
Nick Norwitz	I Ate 720 Eggs in 1 Month. Here's What Happened to my Cholesterol	https://www.youtube.com/watch?v=bhUMUCoJOsc	2024-09-09	7:58	2000	93
Nick Norwitz	LMNT Scandal! What You Need to Know.	https://www.youtube.com/watch?v=uI2ewgimH3g	2024-10-27	10:50	2000	94
Nick Norwitz	Let's End This Beef! 8 Nuanced Truths About the Carnivore Diet	https://www.youtube.com/watch?v=nQHouOB_V20	2025-01-29	20:28	2000	95
Nick Norwitz	Game-Changing Study on Heart Health and Cholesterol: New Insights Revealed	https://www.youtube.com/watch?v=a_ROZPW9WrY	2025-04-07	20:05	2000	96
Nick Norwitz	The Scientific Truth Behind the Sugar Diet (I Was NOT Expecting This)	https://www.youtube.com/watch?v=IAc_7r_hVI8	2025-06-06	22:46	2000	97
Nick Norwitz	The Oldest Woman Had “High” Cholesterol — Here’s What That Really Means	https://www.youtube.com/watch?v=U7UY8ZPKNlM	2025-10-03	18:26	2000	98
Nick Norwitz	This Study Single Handedly Changed the Way I Think about Fiber	https://www.youtube.com/watch?v=blNLHsww_Qs	2025-10-10	13:57	2000	99
Nick Norwitz	I Ate 1000 Sardines in a Month... Here's What Happened	https://www.youtube.com/watch?v=_Th54GWd8WY	2025-11-14	17:57	2000	100
Shawn Baker MD	This is pure evil	https://www.youtube.com/watch?v=DP9I-232krE	2022-10-04	4:17	2000	101
Shawn Baker MD	Why am I changing my diet??	https://www.youtube.com/watch?v=tH5Sv44s8sg	2023-09-30	4:38	2000	102
Shawn Baker MD	Guess Apple Needs to Remove all Veggies Emojis 🤣	https://www.youtube.com/watch?v=4H631ktxweA	2023-11-02	0:46	2000	103
Shawn Baker MD	Makes total sense 🤣	https://www.youtube.com/watch?v=P-1Om3gI6Nc	2023-11-16	0:34	2000	104
Shawn Baker MD	I thought this was a joke when I first saw it!!	https://www.youtube.com/watch?v=y1X4jpoZJN4	2024-02-16	3:25	2000	105
Shawn Baker MD	Just a red, bloated-looking guy who’s never felt better in his life 😂	https://www.youtube.com/watch?v=hsk1iJwAGx4	2024-03-02	1:30	2000	106
Shawn Baker MD	The carnivore diet is the worst diet for long term health 🤣😜	https://www.youtube.com/watch?v=I-ySyZj1ZGc	2025-08-14	0:50	2000	107
Shawn Baker MD	This Is the New Global Diet - And You’ll Be Forced to Eat It!	https://www.youtube.com/watch?v=qL3b4H7oBko	2025-10-08	7:26	2000	108
Shawn Baker MD	The War on Real Meat Has Officially Begun	https://www.youtube.com/watch?v=CLBLRMsMzWs	2025-11-24	8:54	2000	109
Shawn Baker MD	Carnivore Gave Me A Heart Attack	https://www.youtube.com/watch?v=OBx49ZkdRQI	2025-12-10	8:20	2000	110

## Sheet: Summary by Channel
Summary: Videos and Comments by Channel
Channel	Videos	Total Comments	Date Range
Anthony Chaffee MD	10	20000	2021-12-08 to 2025-11-22
Ben Bikman	10	9943	2024-02-12 to 2025-02-28
Dr. Boz	10	19700	2018-08-30 to 2025-03-23
Dr. Robert Cywes M.D.	10	20000	2020-04-22 to 2025-06-05
Eric Berg DC	10	20000	2015-10-22 to 2025-08-14
Eric Westman	10	20000	2023-07-26 to 2024-10-25
Jason Fung	10	20000	2013-12-11 to 2021-10-17
KenDBerryMD	10	20000	2019-05-30 to 2023-11-08
Mark Hyman	10	20000	2010-01-13 to 2024-04-24
Nick Norwitz	10	20000	2024-01-22 to 2025-11-14
Shawn Baker MD	10	20000	2022-10-04 to 2025-12-10
TOTAL	110	209643
